# Supplementary material for: simATAC: a single-cell ATAC-seq simulation framework
Source: Genome Biol. 2021 Mar 4;22:74. doi: 10.1186/s13059-021-02270-w (PMC7934446; doi:10.1186/s13059-021-02270-w)
Supplement: Supplementary file 2 — Additional file 2 Table of estimated values for Gaussian mixture model and polynomial function parameters obtained for benchmark cell groups (provided in XLSX format). [file 13059_2021_2270_MOESM2_ESM.xlsx]

## Sheet: Sheet 2
Table 1
Cell Type	Cell count	Library size mean 1	Library size sd 1	Library size weight 1	Library size mean 2	Library size sd 2	Polynomial leading coefficient power 0	Polynomial leading coefficient power 1	Polynomial leading coefficient power 2
Buenrostro2018(GMP)	402	13.3529	0.815975	0.95924	14.0273	1.7443	0.000365393	0.772696	1.49651
Buenrostro2018(CMP)	502	11.3453	1.90502	0.528955	13.5741	0.756489	0.000431081	0.645361	1.83689
Buenrostro2018(pDC)	141	13.1589	0.865695	0.833896	14.7186	0.391381	0.0008646	0.662589	1.5604
Buenrostro2018(HSC)	347	12.1011	0.669479	0.429994	13.3776	0.68443	0.000393555	0.763551	1.40707
Buenrostro2018(LMPP)	160	12.3147	0.595153	0.434858	13.59	0.533885	0.000342931	0.832269	1.34331
Buenrostro2018(MPP)	142	10.7559	0.257382	0.0531594	12.6223	0.818006	9.39783e-05	0.897225	1.41848
Buenrostro2018(mono)	64	10.8122	0.218123	0.076157	13.1953	1.07144	0.000652595	0.58771	1.5203
Buenrostro2018(MEP)	138	13.5845	1.06243	0.88541	14.3318	0.318316	0.000500307	0.775192	1.51692
Buenrostro2018(CLP)	78	11.6689	0.498652	0.702263	13.4742	0.379359	6.30274e-05	0.693082	1.22186
Cusanovich2018(Lung)	1499	13.2659	1.19771	0.595417	11.9057	0.866684	-0.000449934	0.675208	2.12404
Cusanovich2018(Thymus)	1143	13.1047	1.25896	0.985296	12.8873	0.0465271	0.000656672	0.659872	1.37146
Cusanovich2018(Heart)	1148	11.979	0.732942	0.283926	13.5177	0.992511	0.00156936	0.664693	1.43172
Cusanovich2018(Spleen)	603	10.2736	0.314707	0.0219869	13.1452	1.03427	0.000922776	0.732763	1.30766
Cusanovich2018(PreFrontalCortex)	894	12.1988	1.01445	0.481109	14.6123	0.877811	0.00216548	0.539931	1.92513
Cusanovich2018(LargeIntestine)	1063	12.7525	0.772098	0.519564	14.2009	1.04494	0.00088477	0.608884	1.93696
Cusanovich2018(BoneMarrow)	1261	12.8184	0.992378	0.777879	14.4531	1.51125	-0.00214839	0.686169	2.54457
Cusanovich2018(Liver)	925	11.485	0.720482	0.251313	13.5936	1.14779	0.00101188	0.615374	1.10363
Cusanovich2018(Cerebellum)	342	12.0358	0.811379	0.893489	14.4525	0.765251	-0.000177744	0.651325	1.74068
Cusanovich2018(SmallIntestine)	612	12.8668	0.616702	0.479766	14.2994	1.1255	-0.000269037	0.603627	2.95918
Cusanovich2018(Kidney)	965	12.086	0.723664	0.335919	13.6619	0.962652	0.00197819	0.645871	1.68226
Cusanovich2018(WholeBrain)	1315	13.6008	1.4278	0.802466	11.6076	0.732246	0.000513452	0.48891	2.34595
Cusanovich2018(Testes)	408	13.3511	1.0368	0.929938	16.3354	0.859202	0.00117954	0.440656	4.36591
PBMCs(Cell1)	963	12.0915	1.64746	0.309938	14.088	0.704416	0.00279965	0.567114	2.29664
PBMCs(Cell2)	939	11.6862	1.58627	0.242892	13.4385	0.422365	0.00147405	0.908494	1.54738
PBMCs(Cell3)	928	12.1765	1.6385	0.315383	13.9484	0.629794	0.00241524	0.655769	2.14777
PBMCs(Cell4)	789	12.5953	1.72255	0.478913	14.531	0.495758	0.00339236	0.575936	2.52635
PBMCs(Cell5)	634	12.1041	1.68885	0.290912	13.3519	0.351861	0.00104701	0.920709	1.47109
PBMCs(Cell6)	619	11.9544	1.59212	0.325432	13.4105	0.48959	0.00156305	0.836839	10.6828
PBMCs(Cell7)	362	10.5132	0.990639	0.120889	13.3077	0.877145	0.00136625	0.714284	1.67215
PBMCs(Cell8)	101	14.0866	2.03157	0.849315	18.0052	0.345391	0.00838056	0.0612746	4.02067
