# Supplementary material for: simATAC: a single-cell ATAC-seq simulation framework
Source: Genome Biol. 2021 Mar 4;22:74. doi: 10.1186/s13059-021-02270-w (PMC7934446; doi:10.1186/s13059-021-02270-w)
Supplement: Supplementary file 3 — Additional file 3 Table of statistical analysis parameters of simATAC library size modeling (provided in XLSX format). [file 13059_2021_2270_MOESM3_ESM.xlsx]

## Sheet: Sheet 1 - Library size distribu
Library size distribution
Dataset	Platform	Normal-chisq-pvalue	Normal-ks-test	Normal-ks-pvalue	Normal-ks-D-statistic	Diptest-pvalue
GSE99172	Fluidigm C1	0.007768	not rejected	0.18379	0.06437	1
GSE74310_acute myeloid leukemia-blast cell	Fluidigm C1	0.110357	not rejected	0.38046	0.0656	0.6145
GSE74310_acute myeloid leukemia-leukmeia stem cell	Fluidigm C1	0.112873	not rejected	0.25213	0.07359	0.9775
GSE74310_lymphoid primed multipotent progenitor	Fluidigm C1	0.071918	not rejected	0.46118	0.08535	0.9995
GSE74310_Monocyte	Fluidigm C1	0.86716	not rejected	0.96638	0.04904	0.884
GSE74310	Fluidigm C1	0.437929	not rejected	0.73664	0.02855	0.9965
GSE65360_promyelocytic leukemia cells	Fluidigm C1	0.000578	not rejected	0.18999	0.10896	0.9985
GSE65360_human embryonic stem cell line	Fluidigm C1	0.006457	not computed	0.26684	0.24814	0.962
GSE65360_fibroblasts	Fluidigm C1	0	rejected	4e-05	0.23382	0.203
GSE65360_lymphoblastoid cells	Fluidigm C1	0.041109	not rejected	0.09836	0.05995	1
GSE65360_chronic myeloid leukemia cells	Fluidigm C1	0	rejected	0	0.13875	0.679
GSE65360_erythroleukemia cell line	Fluidigm C1	0.004829	not rejected	0.15741	0.1133	0.5
GSE65360	Fluidigm C1	0	rejected	0	0.09769	1
GSM1647122_HEK293T	sciATAC-seq	0.000197	not rejected	0.06994	0.08501	0.793
GSM1647122_GM12878	sciATAC-seq	0.284211	not rejected	0.31371	0.05797	0.996
GSM1647122_Mixed	sciATAC-seq	0.849747	not computed	0.93511	0.11588	0.9075
GSM1647122	sciATAC-seq	0	rejected	0	0.12593	0
GSM1647123_HL60	sciATAC-seq	0.01507	not rejected	0.32521	0.06332	0.9855
GSM1647123_GM12878	sciATAC-seq	8.5e-05	rejected	0.01898	0.0835	0.9305
GSM1647123_Mixed	sciATAC-seq	0.020661	not rejected	0.53165	0.12855	0.994
GSM1647123	sciATAC-seq	0	rejected	0	0.05435	0.5025
GSE112091_Epcam+	MI-ATAC	0.001111	not rejected	0.10017	0.0883	0.8535
GSE112091_CD45+	MI-ATAC	0.746882	not rejected	0.97796	0.03425	0.9835
GSE112091/GSE112245	MI-ATAC	0.160027	not rejected	0.26378	0.05133	1
GSE100033_GSM2668124_EX3	snATAC-seq	0	rejected	0.00022	0.0937	0.579
GSE100033_GSM2668124_OC	snATAC-seq	0	rejected	8e-05	0.14134	1
GSE100033_GSM2668124_MG	snATAC-seq	0	not rejected	0.0639	0.1169	0.822
GSE100033_GSM2668124_EX2	snATAC-seq	0	rejected	0.014	0.08233	0.767
GSE100033_GSM2668124_IN2	snATAC-seq	0	rejected	0.00425	0.09807	0.9885
GSE100033_GSM2668124_AC	snATAC-seq	0	rejected	0.03439	0.13011	0.917
GSE100033_GSM2668124_IN1	snATAC-seq	7.5e-05	not rejected	0.08	0.09085	0.6565
GSE100033_GSM2668124_EX1	snATAC-seq	1e-05	not rejected	0.09592	0.0894	0.814
GSE100033	snATAC-seq	0	rejected	0	0.09251	0.9995
GSE129785_ GSM3722011_0p1_99p9_CD4Mem_CD8Naive.snap	10xG	0	rejected	0	0.13657	0
GSE129785_ GSM3722012_0p1_99p9_Mono_T.snap	10xG	0	rejected	0	0.17765	0
GSE129785_ GSM3722013_0p5_99p5_CD4Mem_CD8Naive.snap	10xG	0	rejected	0	0.25482	0
GSE129785_ GSM3722014_0p5_99p5_Mono_T.snap	10xG	0	rejected	0	0.28224	0
GSE129785_ GSM3722015_PBMC_Rep1.snap	10xG	0	rejected	0	0.22357	0
GSE129785_ GSM3722016_1_99_CD4Mem_CD8Naive.snap	10xG	0	rejected	0	0.26387	0
GSE129785_ GSM3722017_1_99_Mono_T.snap	10xG	0	rejected	0	0.28628	0
GSE129785_ GSM3722018_50_50_CD4Mem_CD8Naive.snap	10xG	0	rejected	0	0.21672	0.325
GSE129785_ GSM3722019_50_50_Mono_T.snap	10xG	0	rejected	0	0.31136	0
GSE129785_ GSM3722020_99_1_CD4Mem_CD8Naive.snap	10xG	0	rejected	0	0.15336	0
GSE129785_ GSM3722021_99_1_MonoT.snap	10xG	0	rejected	0	0.19767	0
GSE129785_ GSM3722022_99p5_0p5_CD4Mem_CD8Naive.snap	10xG	0	rejected	0	0.1602	0
GSE129785_ GSM3722023_99p5_0p5_MonoT.snap	10xG	0	rejected	0	0.19134	0
GSE129785_ GSM3722024_99p9_0p1_CD4Mem_CD8Naive.snap	10xG	0	rejected	0	0.16948	0
GSE129785_ GSM3722025_99p9_0p1_Mono_T.snap	10xG	0	rejected	0	0.20349	0
GSE129785_ GSM3722026_Dendritic_Cells.snap	10xG	0	rejected	0	0.27028	0
GSE129785_ GSM3722027_Monocytes.snap	10xG	0	rejected	0	0.31528	0
GSE129785_ GSM3722028_B_Cells.snap	10xG	0	rejected	0	0.22976	0
GSE129785_ GSM3722029_CD34_Progenitors_Rep1.snap	10xG	0	rejected	0	0.30257	0
GSE129785_ GSM3722030_Regulatory_T_Cells.snap	10xG	0	rejected	0	0.28629	0
GSE129785_ GSM3722031_Naive_CD4_T_Cells_Rep1.snap	10xG	0	rejected	0	0.14216	0
GSE129785_ GSM3722032_Memory_CD4_T_Cells_Rep1.snap	10xG	0	rejected	0	0.25251	0
GSE129785_ GSM3722033_CD4_HelperT.snap	10xG	0	rejected	0	0.11749	0
GSE129785_ GSM3722034_CD4_Memory.snap	10xG	0	rejected	0	0.13057	0
GSE129785_ GSM3722035_CD4_Naive.snap	10xG	0	rejected	0	0.13603	0
GSE129785_ GSM3722036_NK_Cells.snap	10xG	0	rejected	0	0.26137	0
GSE129785_ GSM3722037_Naive_CD8_T_Cells.snap	10xG	0	rejected	0	0.15477	0.0005
GSE129785_ GSM3722038_Memory_CD8_T_Cells.snap	10xG	0	rejected	0	0.16457	0
GSE129785_ GSM3722039_Dendritic_all_cells.snap	10xG	0	rejected	0	0.20256	0
GSE129785_ GSM3722040_Fresh_pbmc_5k.snap	10xG	0	rejected	0	0.26842	0
GSE129785_ GSM3722041_Frozen_sorted_pbmc_5k.snap	10xG	0	rejected	0	0.18929	0.022
GSE129785_ GSM3722042_Frozen_unsorted_pbmc_5k.snap	10xG	0	rejected	0	0.14772	0.043
GSE129785_ GSM3722047_SU001_Immune_Post2.snap	10xG	0	rejected	0	0.26653	0
GSE129785_ GSM3722048_SU001_Tcell_Post2.snap	10xG	0	rejected	0	0.20621	0
GSE129785_ GSM3722049_SU001_Tcell_Post.snap	10xG	0	rejected	0	0.22282	0
GSE129785_ GSM3722050_SU001_Total_Post2.snap	10xG	0	rejected	0	0.21631	0
GSE129785_ GSM3722051_SU001_Total_Pre.snap	10xG	0	rejected	0	0.04918	0.0695
GSE129785_ GSM3722052_SU001_Tumor_Immune_Post.snap	10xG	0	rejected	0	0.07461	0.275
GSE129785_ GSM3722053_SU005_Total_Post.snap	10xG	0	rejected	0	0.23051	0
GSE129785_ GSM3722054_SU006_Immune_Pre.snap	10xG	0	rejected	0	0.17146	0
GSE129785_ GSM3722055_SU006_Tcell_Pre.snap	10xG	0	rejected	0	0.15522	0
GSE129785_ GSM3722056_SU006_Total_Post.snap	10xG	0	rejected	0	0.1077	0
GSE129785_ GSM3722057_SU006_Tumor_Pre.snap	10xG	0	rejected	0	0.27356	0
GSE129785_ GSM3722058_SU007_Total_Post.snap	10xG	0	rejected	0	0.07735	0.037
GSE129785_ GSM3722059_SU008_Immune_Post.snap	10xG	0	rejected	0	0.19019	0
GSE129785_ GSM3722060_SU008_Immune_Pre.snap	10xG	0	rejected	0	0.11975	0.7365
GSE129785_ GSM3722061_SU008_Tcell_Post.snap	10xG	0	rejected	0	0.20416	0
GSE129785_ GSM3722062_SU008_Tcell_Pre.snap	10xG	0	rejected	0	0.32823	0
GSE129785_ GSM3722063_SU008_Tumor_Post.snap	10xG	0	rejected	0	0.26302	0
GSE129785_ GSM3722064_SU008_Tumor_Pre.snap	10xG	0	rejected	0	0.22166	0
GSE129785_ GSM3722065_SU009_Tcell_Post.snap	10xG	0	rejected	0	0.27295	0
GSE129785_ GSM3722066_SU009_Tcell_Pre.snap	10xG	0	rejected	0	0.24655	0
GSE129785_ GSM3722067_SU009_Tumor_Immune_Post.snap	10xG	0	rejected	0	0.17233	0
GSE129785_ GSM3722068_SU009_Tumor_Immune_Pre.snap	10xG	0	rejected	0	0.08842	0.3515
GSE129785_ GSM3722069_SU010_Total_Post.snap	10xG	0	rejected	0	0.22013	0
GSE129785_ GSM3722070_SU010_Total_Pre.snap	10xG	0	rejected	0	0.15727	0.001
GSE129785_ GSM3722071_Bone_Marrow_Rep1.snap	10xG	0	rejected	0	0.25598	0
GSE129785_ GSM3722072_CD34_Progenitors_Rep2.snap	10xG	0	rejected	0	0.30364	0
GSE129785_ GSM3722073_Memory_CD4_T_Cells_Rep2.snap	10xG	0	rejected	0	0.27936	0
GSE129785_ GSM3722074_Naive_CD4_T_Cells_Rep2.snap	10xG	0	rejected	0	0.1412	0
GSE129785_ GSM3722075_PBMC_Rep3.snap	10xG	0	rejected	0	0.27026	0
GSE129785_ GSM3722076_PBMC_Rep2.snap	10xG	0	rejected	0	0.2351	0
GSE129785_ GSM3722077_PBMC_Rep4.snap	10xG	0	rejected	0	0.2634	0
